# Supplementary material for: The Community Pharmacy as a Study Center for the Epidemiological Analysis of the Population Vaccination against SARS-CoV-2: Evaluation of Vaccine Safety and Pharmaceutical Service
Source: Pharmacy (Basel). 2024 Jan 20;12(1):16. doi: 10.3390/pharmacy12010016 (PMC10892165; doi:10.3390/pharmacy12010016)
Supplement: Supplementary file 1 [file pharmacy-12-00016-s001.zip]

Archive with 1 entries (1 files):
- pharmacy-2770431-supplementary.pdf
